# Supplementary material for: Novel Synthesis of IMC-48 and Affinity Evaluation with Different i-Motif DNA Sequences
Source: Molecules. 2023 Jan 10;28(2):682. doi: 10.3390/molecules28020682 (PMC9865601; doi:10.3390/molecules28020682)
Supplement: Supplementary file 1 [file molecules-28-00682-s001.zip]

Archive with 1 entries (1 files):
- molecules-2111740-supplementary.pdf
